# Supplementary material for: Photophysical Properties and DNA Binding of Two Intercalating Osmium Polypyridyl Complexes Showing Light-Switch Effects
Source: Inorg Chem. 2022 Sep 12;61(38):14947–61. doi: 10.1021/acs.inorgchem.2c01231 (PMC9516684; doi:10.1021/acs.inorgchem.2c01231)
Supplement: Supplementary file 2 — ic2c01231_si_002.xlsx [file ic2c01231_si_002.xlsx]

## Sheet: search2
Os(II)N6	Refcode	DIST1	DIST2	DIST3	DIST4	DIST5	DIST6		v1	v2	v3	v4	v5	v6	SUM						v1	v2	v3	v4	v5	v6	SUM
2	ACOLEK	2.075	2.081	2.05	2.062	2.067	2.064		0.313656	0.30861	0.335581	0.324872	0.320511	0.323121	1.92635		Av Os-N	2.05408			0.54438	0.535623	0.582433	0.563847	0.556278	0.560807	3.34337
2	ACOLEK	2.058	2.042	2.067	2.057	2.04	2.066		0.328403	0.342916	0.320511	0.329292	0.344774	0.321379	1.98728						0.569975	0.595164	0.556278	0.571518	0.598389	0.557784	3.44911
2	ACOLIO	2.058	2.05	2.007	2.041	2.081	2.058		0.328403	0.335581	0.376938	0.343844	0.30861	0.328403	2.02178						0.569975	0.582433	0.654212	0.596774	0.535623	0.569975	3.50899
2	ACOLIO	2.025	2.065	2.041	2.068	2.032	2.02		0.359039	0.322248	0.343844	0.319646	0.35231	0.363924	2.06101		r0	1.646			0.623147	0.559293	0.596774	0.554777	0.611468	0.631625	3.57709
2	ALANIM	2.036	2.223	2.009	2.05	2.047	2.093		0.348522	0.21025	0.374906	0.335581	0.338313	0.298762	1.90633						0.604894	0.364909	0.650685	0.582433	0.587175	0.51853	3.30863
2	ALANIM	2.192	2.013	2.033	2.111	2.033	2.039		0.228624	0.370874	0.351359	0.284575	0.351359	0.345708	1.9325		Result(all)	2.00275			0.396799	0.643688	0.609818	0.493908	0.609818	0.600009	3.35404
2	ARIPUO	2.065	2.072	2.054	2.051	2.051	2.06		0.322248	0.316209	0.331973	0.334675	0.334675	0.326633	1.96641						0.559293	0.548812	0.576171	0.580861	0.580861	0.566903	3.4129
2	BAYHEQ	1.979	2.055	2.069	1.977	2.055	2.07		0.40657	0.331077	0.318783	0.408773	0.331077	0.317923	2.1142						0.705641	0.574616	0.55328	0.709466	0.574616	0.551786	3.6694
2	BOSRUW	2.193	1.896	2.114	1.896	2.114	2.193		0.228007	0.508813	0.282277	0.508813	0.282277	0.228007	2.03819						0.395728	0.883093	0.48992	0.883093	0.48992	0.395728	3.53748
2	CEKJUY	2.063	2.053	2.046	2.062	2.048	2.052		0.323995	0.332871	0.339229	0.324872	0.3374	0.333772	1.99214						0.562325	0.57773	0.588764	0.563847	0.58559	0.579294	3.45755
2	CEXFOD	2.071	2.073	2.096	2.077	2.084	2.06		0.317065	0.315356	0.296349	0.311965	0.306118	0.326633	1.87349						0.550297	0.54733	0.514343	0.541445	0.531298	0.566903	3.25162
2	CEXFUJ	2.11	2.065	2.049	2.065	2.049	2.11		0.285346	0.322248	0.336489	0.322248	0.336489	0.285346	1.88817						0.495245	0.559293	0.58401	0.559293	0.58401	0.495245	3.2771
2	CEXGAQ	2.085	2.089	2.085	2.089	2.085	2.085		0.305292	0.302009	0.305292	0.302009	0.305292	0.305292	1.82519						0.529864	0.524166	0.529864	0.524166	0.529864	0.529864	3.16779
2	DAWLES	2.076	2.067	2.082	2.074	2.07	2.077		0.312809	0.320511	0.307777	0.314505	0.317923	0.311965	1.88549						0.54291	0.556278	0.534178	0.545853	0.551786	0.541445	3.27245
2	DOXLIM	1.989	1.991	2.031	1.976	1.984	1.975		0.395728	0.393595	0.353264	0.40988	0.401112	0.410989	2.36457						0.686825	0.683122	0.613123	0.711386	0.696169	0.713311	4.10394
2	DOXLOS	1.989	2.017	1.929	1.987	2.005	1.995		0.395728	0.366887	0.465397	0.397873	0.378981	0.389363	2.39423						0.686825	0.636767	0.807741	0.690548	0.657758	0.675777	4.15542
2	DUCYEH	2.068	2.063	2.067	2.075	2.057	2.12		0.319646	0.323995	0.320511	0.313656	0.329292	0.277737	1.88484						0.554777	0.562325	0.556278	0.54438	0.571518	0.482039	3.27132
2	ECOCUV	2.125	2.008	2.075	1.976	1.975	2.089		0.274009	0.37592	0.313656	0.40988	0.410989	0.302009	2.08646						0.475569	0.652446	0.54438	0.711386	0.713311	0.524166	3.62126
2	ENARUH	2.091	2.057	2.052	2.047	2.041	2.045		0.300381	0.329292	0.333772	0.338313	0.343844	0.340147	1.98575						0.521341	0.571518	0.579294	0.587175	0.596774	0.590357	3.44646
2	ENASAO	2.083	2.045	2.058	2.056	2.048	2.034		0.306947	0.340147	0.328403	0.330183	0.3374	0.350411	1.99349						0.532736	0.590357	0.569975	0.573065	0.58559	0.608172	3.4599
2	EXACAJ	2.081	2.106	2.117	2.071	2.09	2.054		0.30861	0.288447	0.279998	0.317065	0.301194	0.331973	1.82729						0.535623	0.500628	0.485964	0.550297	0.522752	0.576171	3.17143
2	EXACAJ	2.063	2.073	2.109	2.063	2.118	2.079		0.323995	0.315356	0.286118	0.323995	0.279242	0.310283	1.83899						0.562325	0.54733	0.496585	0.562325	0.484652	0.538526	3.19174
2	EXUWUP	2.09	2.043	2.032	2.043	2.032	2.09		0.301194	0.34199	0.35231	0.34199	0.35231	0.301194	1.99099						0.522752	0.593557	0.611468	0.593557	0.611468	0.522752	3.45555
2	EYIHAV	2.072	2.061	2.067	2.075	2.084	2.097		0.316209	0.325751	0.320511	0.313656	0.306118	0.29555	1.8778						0.548812	0.565373	0.556278	0.54438	0.531298	0.512955	3.2591
2	EYIHID	2.087	2.055	2.063	2.068	2.087	2.094		0.303646	0.331077	0.323995	0.319646	0.303646	0.297956	1.87997						0.527007	0.574616	0.562325	0.554777	0.527007	0.517131	3.26286
2	FAJXOE	2.059	2.062	2.076	2.072	2.04	2.055		0.327517	0.324872	0.312809	0.316209	0.344774	0.331077	1.95726						0.568437	0.563847	0.54291	0.548812	0.598389	0.574616	3.39701
2	FAJXOE	2.073	2.07	2.069	2.059	2.071	2.061		0.315356	0.317923	0.318783	0.327517	0.317065	0.325751	1.92239						0.54733	0.551786	0.55328	0.568437	0.550297	0.565373	3.3365
2	FAJXUK	2.062	2.065	2.05	2.057	2.091	2.049		0.324872	0.322248	0.335581	0.329292	0.300381	0.336489	1.94886						0.563847	0.559293	0.582433	0.571518	0.521341	0.58401	3.38244
2	FAJXUK	2.075	2.058	2.065	2.055	2.061	2.053		0.313656	0.328403	0.322248	0.331077	0.325751	0.332871	1.95401						0.54438	0.569975	0.559293	0.574616	0.565373	0.57773	3.39137
2	FAJYAR	2.049	2.071	2.069	2.058	2.065	2.06		0.336489	0.317065	0.318783	0.328403	0.322248	0.326633	1.94962						0.58401	0.550297	0.55328	0.569975	0.559293	0.566903	3.38376
2	FAJYAR	2.078	2.063	2.065	2.062	2.057	2.041		0.311123	0.323995	0.322248	0.324872	0.329292	0.343844	1.95537						0.539984	0.562325	0.559293	0.563847	0.571518	0.596774	3.39374
2	FAJYAR01	2.033	2.052	2.089	2.095	2.042	2.071		0.351359	0.333772	0.302009	0.297151	0.342916	0.317065	1.94427						0.609818	0.579294	0.524166	0.515735	0.595164	0.550297	3.37447
2	FAJYAR01	2.06	2.078	2.089	2.054	2.067	2.07		0.326633	0.311123	0.302009	0.331973	0.320511	0.317923	1.91017						0.566903	0.539984	0.524166	0.576171	0.556278	0.551786	3.31529
2	FAMZEZ	2.063	2.065	2.07	2.053	2.062	2.061		0.323995	0.322248	0.317923	0.332871	0.324872	0.325751	1.94766						0.562325	0.559293	0.551786	0.57773	0.563847	0.565373	3.38035
2	GOFJIW	2.126	2.058	2.01	2.036	2.06	2.032		0.273269	0.328403	0.373894	0.348522	0.326633	0.35231	2.00303						0.474285	0.569975	0.648929	0.604894	0.566903	0.611468	3.47645
2	GOFJIW	2.104	2.04	2.018	2.088	2.072	2.049		0.290011	0.344774	0.365896	0.302827	0.316209	0.336489	1.95621						0.503341	0.598389	0.635048	0.525585	0.548812	0.58401	3.39519
2	GOGDOV	2.07	1.964	2.062	1.98	2.053	2.05		0.317923	0.423391	0.324872	0.405472	0.332871	0.335581	2.14011						0.551786	0.734836	0.563847	0.703736	0.57773	0.582433	3.71437
2	GOLVUA	1.993	2.083	2.076	2.082	2.078	2.005		0.391473	0.306947	0.312809	0.307777	0.311123	0.378981	2.00911						0.67944	0.532736	0.54291	0.534178	0.539984	0.657758	3.487
2	GOWSET	2.035	2.09	2.146	2.052	2.035	2.055		0.349465	0.301194	0.25889	0.333772	0.349465	0.331077	1.92386						0.606531	0.522752	0.449329	0.579294	0.606531	0.574616	3.33905
2	HAFYOF	2.063	2.063	2.057	2.057	2.063	2.057		0.323995	0.323995	0.329292	0.329292	0.323995	0.329292	1.95986						0.562325	0.562325	0.571518	0.571518	0.562325	0.571518	3.40153
2	HAFYUL	2.059	2.059	2.061	2.061	2.059	2.061		0.327517	0.327517	0.325751	0.325751	0.327517	0.325751	1.9598						0.568437	0.568437	0.565373	0.565373	0.568437	0.565373	3.40143
2	HIRDOB	2.058	2.065	1.99	2.02	2.104	2.026		0.328403	0.322248	0.39466	0.363924	0.290011	0.35807	2.05732						0.569975	0.559293	0.684971	0.631625	0.503341	0.621465	3.57067
2	HISDUI	2.053	1.961	1.971	2.057	2.052	2.067		0.332871	0.426838	0.415456	0.329292	0.333772	0.320511	2.15874						0.57773	0.740818	0.721064	0.571518	0.579294	0.556278	3.7467
2	HISFAQ	2.051	1.994	1.932	2.05	2.059	2.108		0.334675	0.390417	0.461639	0.335581	0.327517	0.286892	2.13672						0.580861	0.677606	0.801218	0.582433	0.568437	0.497929	3.70849
2	HISFIY	2.054	2.05	1.979	2.038	2.058	2.057		0.331973	0.335581	0.40657	0.346643	0.328403	0.329292	2.07846						0.576171	0.582433	0.705641	0.601633	0.569975	0.571518	3.60737
2	HISFOE	2.05	2.068	2.013	2.068	2.013	2.05		0.335581	0.319646	0.370874	0.319646	0.370874	0.335581	2.0522						0.582433	0.554777	0.643688	0.554777	0.643688	0.582433	3.5618
2	HUCREE	2.085	2.09	2.047	2.071	2.064	2.068		0.305292	0.301194	0.338313	0.317065	0.323121	0.319646	1.90463						0.529864	0.522752	0.587175	0.550297	0.560807	0.554777	3.30567
2	IWOYEA	2.081	2.046	2.048	2.046	2.048	2.081		0.30861	0.339229	0.3374	0.339229	0.3374	0.30861	1.97048						0.535623	0.588764	0.58559	0.588764	0.58559	0.535623	3.41995
2	JAYTAE	1.872	2.124	2.123	2.124	2.123	2.009		0.54291	0.27475	0.275494	0.27475	0.275494	0.374906	2.01831						0.942274	0.476856	0.478147	0.476856	0.478147	0.650685	3.50296
2	JAYTAE	1.893	2.124	2.139	2.124	2.139	2.017		0.512955	0.27475	0.263835	0.27475	0.263835	0.366887	1.95701						0.890283	0.476856	0.457911	0.476856	0.457911	0.636767	3.39658
2	KAZXUE	2.056	2.056	2.056	2.056	2.056	2.056		0.330183	0.330183	0.330183	0.330183	0.330183	0.330183	1.9811						0.573065	0.573065	0.573065	0.573065	0.573065	0.573065	3.43839
2	KAZXUE01	2.062	2.062	2.062	2.062	2.062	2.062		0.324872	0.324872	0.324872	0.324872	0.324872	0.324872	1.94923						0.563847	0.563847	0.563847	0.563847	0.563847	0.563847	3.38308
2	KIGWII	2.069	1.988	2.05	1.988	2.05	2.069		0.318783	0.396799	0.335581	0.396799	0.335581	0.318783	2.10233						0.55328	0.688684	0.582433	0.688684	0.582433	0.55328	3.64879
2	KIKHUH	2.1	2.086	2.021	2.014	2.018	2.048		0.293163	0.304468	0.362942	0.369873	0.365896	0.3374	2.03374						0.508813	0.528434	0.62992	0.641951	0.635048	0.58559	3.52976
2	LABKUW	2.047	2.047	2.036	2.042	2.041	2.045		0.338313	0.338313	0.348522	0.342916	0.343844	0.340147	2.05205						0.587175	0.587175	0.604894	0.595164	0.596774	0.590357	3.56154
2	LILNEC	2.058	2.023	2.09	2.061	2.042	2.062		0.328403	0.360985	0.301194	0.325751	0.342916	0.324872	1.98412						0.569975	0.626524	0.522752	0.565373	0.595164	0.563847	3.44363
2	LILNIG	2.066	2.087	2.04	2.05	2.082	2.051		0.321379	0.303646	0.344774	0.335581	0.307777	0.334675	1.94783						0.557784	0.527007	0.598389	0.582433	0.534178	0.580861	3.38065
2	LIMLOK	2.07	2.01	2.081	2	2.088	2.081		0.317923	0.373894	0.30861	0.384137	0.302827	0.30861	1.996						0.551786	0.648929	0.535623	0.666706	0.525585	0.535623	3.46425
2	LIMLOK	2.07	2.023	2.065	1.993	2.06	2.072		0.317923	0.360985	0.322248	0.391473	0.326633	0.316209	2.03547						0.551786	0.626524	0.559293	0.67944	0.566903	0.548812	3.53276
2	LIYNIR	2.054	2.068	2.053	2.041	2.051	2.058		0.331973	0.319646	0.332871	0.343844	0.334675	0.328403	1.99141						0.576171	0.554777	0.57773	0.596774	0.580861	0.569975	3.45629
2	LORBUP	2.059	2.017	2.118	2.043	2.034	2.052		0.327517	0.366887	0.279242	0.34199	0.350411	0.333772	1.99982						0.568437	0.636767	0.484652	0.593557	0.608172	0.579294	3.47088
2	MALPOF	2.039	2.065	2.112	2.104	2.06	2.057		0.345708	0.322248	0.283807	0.290011	0.326633	0.329292	1.8977						0.600009	0.559293	0.492575	0.503341	0.566903	0.571518	3.29364
2	MAWVAH	2.056	2.056	2.063	2.063	2.056	2.063		0.330183	0.330183	0.323995	0.323995	0.330183	0.323995	1.96253						0.573065	0.573065	0.562325	0.562325	0.573065	0.562325	3.40617
2	MAWVAH	2.059	2.059	2.057	2.057	2.059	2.057		0.327517	0.327517	0.329292	0.329292	0.327517	0.329292	1.97043						0.568437	0.568437	0.571518	0.571518	0.568437	0.571518	3.41986
2	MAWVAH	2.066	2.066	2.058	2.059	2.066	2.058		0.321379	0.321379	0.328403	0.327517	0.321379	0.328403	1.94846						0.557784	0.557784	0.569975	0.568437	0.557784	0.569975	3.38174
2	MAWVAH01	2.067	2.067	2.067	2.067	2.067	2.067		0.320511	0.320511	0.320511	0.320511	0.320511	0.320511	1.92307						0.556278	0.556278	0.556278	0.556278	0.556278	0.556278	3.33767
2	MECMUC	2.105	2.061	2.064	2.092	2.081	2.057		0.289228	0.325751	0.323121	0.299571	0.30861	0.329292	1.87557						0.501983	0.565373	0.560807	0.519934	0.535623	0.571518	3.25524
2	MECMUC	2.105	2.073	2.08	2.058	2.056	2.076		0.289228	0.315356	0.309446	0.328403	0.330183	0.312809	1.88542						0.501983	0.54733	0.537073	0.569975	0.573065	0.54291	3.27234
2	OFUBEX	2.06	2.08	2.075	2.077	2.043	2.067		0.326633	0.309446	0.313656	0.311965	0.34199	0.320511	1.9242						0.566903	0.537073	0.54438	0.541445	0.593557	0.556278	3.33964
2	OFUBEX	2.062	2.043	2.047	2.066	2.058	2.065		0.324872	0.34199	0.338313	0.321379	0.328403	0.322248	1.97721						0.563847	0.593557	0.587175	0.557784	0.569975	0.559293	3.43163
2	OFUBIB	2.072	2.061	2.054	2.072	2.066	2.073		0.316209	0.325751	0.331973	0.316209	0.321379	0.315356	1.92688						0.548812	0.565373	0.576171	0.548812	0.557784	0.54733	3.34428
2	OFUBOH	2.249	1.922	2.255	2.148	2.103	1.879		0.195983	0.474285	0.19283	0.257495	0.290795	0.532736	1.94412						0.340147	0.823168	0.334675	0.446907	0.504704	0.924615	3.37422
2	OJAFAI	2.037	1.994	2.04	1.988	2.082	2.037		0.347581	0.390417	0.344774	0.396799	0.307777	0.347581	2.13493						0.603261	0.677606	0.598389	0.688684	0.534178	0.603261	3.70538
2	OJAFEM	2.049	2.106	2.089	2.06	2.066	2.008		0.336489	0.288447	0.302009	0.326633	0.321379	0.37592	1.95088						0.58401	0.500628	0.524166	0.566903	0.557784	0.652446	3.38594
2	OJAFIQ	2.046	2.14	2.144	2.039	2.021	2.044		0.339229	0.263123	0.260293	0.345708	0.362942	0.341067	1.91236						0.588764	0.456675	0.451764	0.600009	0.62992	0.591955	3.31909
2	PEKRUT	2.072	2.074	2.077	2.091	2.046	2.062		0.316209	0.314505	0.311965	0.300381	0.339229	0.324872	1.90716						0.548812	0.545853	0.541445	0.521341	0.588764	0.563847	3.31006
2	PEVYIZ	2.051	1.987	2.052	1.983	2.055	2.049		0.334675	0.397873	0.333772	0.402198	0.331077	0.336489	2.13608						0.580861	0.690548	0.579294	0.698054	0.574616	0.58401	3.70738
2	PIHQEF	2.054	2.043	2.064	2.073	2.054	2.071		0.331973	0.34199	0.323121	0.315356	0.331973	0.317065	1.96148						0.576171	0.593557	0.560807	0.54733	0.576171	0.550297	3.40433
2	PIHQIJ	2.01	2.049	2.062	2.065	1.994	2.079		0.373894	0.336489	0.324872	0.322248	0.390417	0.310283	2.0582						0.648929	0.58401	0.563847	0.559293	0.677606	0.538526	3.57221
2	PIHQIJ	2.046	2.07	2.024	2.069	2.042	2.063		0.339229	0.317923	0.360011	0.318783	0.342916	0.323995	2.00286						0.588764	0.551786	0.624833	0.55328	0.595164	0.562325	3.47615
2	PIYBIJ	2.052	2.053	2.042	2.068	2.053	2.066		0.333772	0.332871	0.342916	0.319646	0.332871	0.321379	1.98345						0.579294	0.57773	0.595164	0.554777	0.57773	0.557784	3.44248
2	PULJIQ	2.058	2.081	2.141	2.04	2.039	2.046		0.328403	0.30861	0.262412	0.344774	0.345708	0.339229	1.92914						0.569975	0.535623	0.455442	0.598389	0.600009	0.588764	3.3482
2	PULJIQ	2.023	2.082	2.11	2.052	2.041	2.037		0.360985	0.307777	0.285346	0.333772	0.343844	0.347581	1.97931						0.626524	0.534178	0.495245	0.579294	0.596774	0.603261	3.43528
2	PULJOW	2.043	2.082	2.131	2.051	2.049	2.037		0.34199	0.307777	0.269601	0.334675	0.336489	0.347581	1.93811						0.593557	0.534178	0.467919	0.580861	0.58401	0.603261	3.36379
2	PURGEP	2.088	1.98	2.076	1.98	2.076	2.088		0.302827	0.405472	0.312809	0.405472	0.312809	0.302827	2.04222						0.525585	0.703736	0.54291	0.703736	0.54291	0.525585	3.54446
2	PURHUG	2.058	1.984	2.062	1.984	2.062	2.058		0.328403	0.401112	0.324872	0.401112	0.324872	0.328403	2.10877						0.569975	0.696169	0.563847	0.696169	0.563847	0.569975	3.65998
2	QEJTII	2.077	2.084	2.114	1.961	2.062	2.065		0.311965	0.306118	0.282277	0.426838	0.324872	0.322248	1.97432						0.541445	0.531298	0.48992	0.740818	0.563847	0.559293	3.42662
2	QIJJAU	2.001	2.014	2.016	2.014	2.016	2.001		0.3831	0.369873	0.367879	0.369873	0.367879	0.3831	2.24171						0.664907	0.641951	0.63849	0.641951	0.63849	0.664907	3.8907
2	QIJJAU	2.013	2.015	2.008	2.015	2.008	2.013		0.370874	0.368875	0.37592	0.368875	0.37592	0.370874	2.23134						0.643688	0.640218	0.652446	0.640218	0.652446	0.643688	3.87271
2	QIJJEY	2.021	2.019	2.019	2.019	2.021	2.021		0.362942	0.364909	0.364909	0.364909	0.362942	0.362942	2.18355						0.62992	0.633334	0.633334	0.633334	0.62992	0.62992	3.78976
2	QIJJEY02	2.016	2.023	2.023	2.023	2.016	2.016		0.367879	0.360985	0.360985	0.360985	0.367879	0.367879	2.18659						0.63849	0.626524	0.626524	0.626524	0.63849	0.63849	3.79504
2	QITWEV	1.99	1.993	1.98	1.993	1.98	1.99		0.39466	0.391473	0.405472	0.391473	0.405472	0.39466	2.38321						0.684971	0.67944	0.703736	0.67944	0.703736	0.684971	4.1363
2	RECYOO	2.091	2.117	2.064	2.034	2.048	2.034		0.300381	0.279998	0.323121	0.350411	0.3374	0.350411	1.94172						0.521341	0.485964	0.560807	0.608172	0.58559	0.608172	3.37005
2	RECYUU	2.078	2.002	2.056	2.067	2.021	2.115		0.311123	0.382066	0.330183	0.320511	0.362942	0.281516	1.98834						0.539984	0.663112	0.573065	0.556278	0.62992	0.488598	3.45096
2	REVHAC	2.088	2.087	2.087	2.066	2.064	2.087		0.302827	0.303646	0.303646	0.321379	0.323121	0.303646	1.85826						0.525585	0.527007	0.527007	0.557784	0.560807	0.527007	3.2252
2	REVHEG	2.077	2.084	2.076	2.086	2.079	2.086		0.311965	0.306118	0.312809	0.304468	0.310283	0.304468	1.85011						0.541445	0.531298	0.54291	0.528434	0.538526	0.528434	3.21105
2	RIBSIG	2.013	2.097	2.02	2.03	2.077	2.031		0.370874	0.29555	0.363924	0.35422	0.311965	0.353264	2.0498						0.643688	0.512955	0.631625	0.614783	0.541445	0.613123	3.55762
2	RIBSIG	2.021	2.087	2.07	2.031	2.096	2.035		0.362942	0.303646	0.317923	0.353264	0.296349	0.349465	1.98359						0.62992	0.527007	0.551786	0.613123	0.514343	0.606531	3.44271
2	RIPQOW	2.069	2.062	2.068	2.062	2.066	2.058		0.318783	0.324872	0.319646	0.324872	0.321379	0.328403	1.93796						0.55328	0.563847	0.554777	0.563847	0.557784	0.569975	3.36351
2	SUQPUR	2.084	1.985	2.081	1.998	2.071	2.075		0.306118	0.40003	0.30861	0.386219	0.317065	0.313656	2.0317						0.531298	0.69429	0.535623	0.67032	0.550297	0.54438	3.52621
2	SUQQAY	2.072	1.992	2.071	1.993	2.086	2.065		0.316209	0.392533	0.317065	0.391473	0.304468	0.322248	2.044						0.548812	0.681279	0.550297	0.67944	0.528434	0.559293	3.54755
2	TILPUZ	2.06	2.051	2.069	2.056	2.066	2.069		0.326633	0.334675	0.318783	0.330183	0.321379	0.318783	1.95044						0.566903	0.580861	0.55328	0.573065	0.557784	0.55328	3.38517
2	VAQYOB	2.093	2	1.994	2.077	2.078	1.99		0.298762	0.384137	0.390417	0.311965	0.311123	0.39466	2.09106						0.51853	0.666706	0.677606	0.541445	0.539984	0.684971	3.62924
2	VIXVAA	1.967	2.057	2.074	2.047	1.955	2.036		0.419972	0.329292	0.314505	0.338313	0.433816	0.348522	2.18442						0.728902	0.571518	0.545853	0.587175	0.752929	0.604894	3.79127
2	VIXVEE	1.972	2.077	1.999	1.973	2.062	1.994		0.414335	0.311965	0.385176	0.413216	0.324872	0.390417	2.23998						0.719118	0.541445	0.668511	0.717177	0.563847	0.677606	3.8877
2	WADFIT	2.067	2.005	2.046	2.082	2.056	2.024		0.320511	0.378981	0.339229	0.307777	0.330183	0.360011	2.03669						0.556278	0.657758	0.588764	0.534178	0.573065	0.624833	3.53488
2	WANCOF	2.048	1.968	2.063	1.968	2.063	2.048		0.3374	0.418838	0.323995	0.418838	0.323995	0.3374	2.16047						0.58559	0.726934	0.562325	0.726934	0.562325	0.58559	3.7497
2	WILROY	2.033	2.034	2.078	2.034	2.078	2.033		0.351359	0.350411	0.311123	0.350411	0.311123	0.351359	2.02579						0.609818	0.608172	0.539984	0.608172	0.539984	0.609818	3.51595
2	WODRIQ	2.048	2.05	2.04	2.05	2.04	2.037		0.3374	0.335581	0.344774	0.335581	0.344774	0.347581	2.04569						0.58559	0.582433	0.598389	0.582433	0.598389	0.603261	3.5505
2	WODRIQ	2.069	2.036	2.052	2.048	2.053	2.059		0.318783	0.348522	0.333772	0.3374	0.332871	0.327517	1.99887						0.55328	0.604894	0.579294	0.58559	0.57773	0.568437	3.46922
2	WODROW	2.053	2.053	2.053	2.052	2.068	2.076		0.332871	0.332871	0.332871	0.333772	0.319646	0.312809	1.96484						0.57773	0.57773	0.57773	0.579294	0.554777	0.54291	3.41017
2	XEFLAW	2.048	2.055	1.944	2.055	1.944	2.048		0.3374	0.331077	0.446907	0.331077	0.446907	0.3374	2.23077						0.58559	0.574616	0.77565	0.574616	0.77565	0.58559	3.87171
2	XOBQAG	2.045	2.053	2.068	2.05	2.062	2.063		0.340147	0.332871	0.319646	0.335581	0.324872	0.323995	1.97711						0.590357	0.57773	0.554777	0.582433	0.563847	0.562325	3.43147
2	YATVAR	2.084	2.024	2.047	2.061	2.015	2.05		0.306118	0.360011	0.338313	0.325751	0.368875	0.335581	2.03465						0.531298	0.624833	0.587175	0.565373	0.640218	0.582433	3.53133
2	YONHUE	2.049	2.074	2.071	2.043	2.064	2.071		0.336489	0.314505	0.317065	0.34199	0.323121	0.317065	1.95023						0.58401	0.545853	0.550297	0.593557	0.560807	0.550297	3.38482
2	YONHUE01	2.046	2.068	2.073	2.068	2.073	2.046		0.339229	0.319646	0.315356	0.319646	0.315356	0.339229	1.94846						0.588764	0.554777	0.54733	0.554777	0.54733	0.588764	3.38174
2	ZAGFIZ	2.067	2.066	2.07	2.066	2.083	2.049		0.320511	0.321379	0.317923	0.321379	0.306947	0.336489	1.92463						0.556278	0.557784	0.551786	0.557784	0.532736	0.58401	3.34038
	SJQ	2.06	2.079	2.06	2.048	2.045	2.057		0.326633	0.310283	0.326633	0.3374	0.340147	0.329292	1.97039						0.566903	0.538526	0.566903	0.58559	0.590357	0.571518	3.4198
														Average:	2.00248											Average:	3.4755
														Std dev:	0.109348											Std dev:	0.189043
Os(III)N6									v1	v2	v3	v4	v5	v6	SUM						v1	v2	v3	v4	v5	v6	SUM
2	PEWSEP	2.107	2.117	2.115	2.091	2.117	2.115		0.287669	0.279998	0.281516	0.300381	0.279998	0.281516	1.71108		Av Os(III)-N	2.10678			0.499277	0.485964	0.488598	0.521341	0.485964	0.488598	2.96974
2	FISFAO	2.113	2.121	2.106	2.11	2.106	2.119		0.283041	0.276987	0.288447	0.285346	0.288447	0.278489	1.70076						0.491246	0.480738	0.500628	0.495245	0.500628	0.483344	2.95183
	Os(III) lit	2.113	2.099	2.081	2.113	2.099	2.081		0.283041	0.293956	0.30861	0.283041	0.293956	0.30861	1.77122		r0	1.85			0.491246	0.51019	0.535623	0.491246	0.51019	0.535623	3.07412
2	CEXGEU	2.113	2.099	2.081	2.099	2.081	2.113		0.283041	0.293956	0.30861	0.293956	0.30861	0.283041	1.77122						0.491246	0.51019	0.535623	0.51019	0.535623	0.491246	3.07412
2	XOKLIT	2.017	2.123	2.127	2.127	2.115	2.124		0.366887	0.275494	0.272532	0.272532	0.281516	0.27475	1.74371		Result(all)	3.00216			0.636767	0.478147	0.473005	0.473005	0.488598	0.476856	3.02638
2	DOBGEG	2.12	2.11	2.101	2.115	2.13	2.126		0.277737	0.285346	0.292372	0.281516	0.270331	0.273269	1.68057						0.482039	0.495245	0.507439	0.488598	0.469186	0.474285	2.91679
														Average:	1.72976											Average:	3.00216
														Std dev:	0.038057											Std dev:	0.0660517
